# Supplementary material for: Streptococcus pneumoniae Serotypes Associated with Death, South Africa, 2012–2018
Source: Emerg Infect Dis. 2022 Jan;28(1):166–79. doi: 10.3201/eid2801.210956 (PMC8714227; doi:10.3201/eid2801.210956)
Supplement: Appendix 2 — Additional tables for study of Streptococcus pneumoniae serotypes associated with death, South Africa, 2012–2018. [file 21-0956-Techapp-s2.xlsx]

## Sheet: Appendix Table 1
Appendix DOI: https://doi.org/10.3201/eid2801.210956
Streptococcus pneumoniae Serotypes Associated with Deaths, South Africa, 2012–2018
Appendix Table 1 Demographic characteristics and serotype distribution of patients with invasive pneumococcal disease, South Africa, 2012–2018*
Variable		All IPD cases, n (%), N = 18,646		Study sample IPD cases, n (%), N = 4,272
Year of specimen collection	2012	3223	17.3	792	18.5
	2013	2866	15.4	679	15.99
	2014	2732	14.7	601	14.1
	2015	2638	14.2	603	14.1
	2016	2433	13.1	585	13.7
	2017	2440	13.1	553	12.9
	2018	2314	12.4	459	10.7
Province	Eastern Cape	1749	9.4	272	6.4
	Free State	1084	5.8	221	5.2
	Gauteng	6756	36.2	1636	38.3
	KwaZulu-Natal	2757	14.8	685	16
	Limpopo	485	2.6	76	1.8
	Mpumalanga	820	4.4	172	4
	Northern Cape	344	1.8	214	5
	North West	686	3.7	119	2.8
	Western Cape	3965	21.3	877	20.5
Sex	F	9,342/18,429	50.69	0.511835	51.2
Age category, y	<1	1,812/17,752	10.2	504	11.8
	1–4	1,193/17,752	6.7	319	7.5
	5–14	1,133/17,752	6.4	272	6.4
	15-24	1,119/17,752	6.3	282	6.6
	25-44	7,441/17,752	41.9	1.738	40.7
	45-64	3,831/17,752	21.6	917	21.5
	>=65	1,223/17,752	6.9	240	5.6
Race	Black	5,408/6,415	84.3	3,452/4,160	83
Serotype	4	627	3.4	223	5.2
	6B	165	0.9	64	1.5
	9V	122	0.7	41	1
	14	193	1	77	1.8
	18C	142	0.8	48	1.1
	19F	476	2.6	178	4.2
	23F	330	1.8	136	3.2
	1	745	4	282	6.6
	3	777	4.2	290	6.8
	5	65	0.4	28	0.7
	6A	332	1.8	121	2.8
	7F	192	1	81	1.9
	19A	1114	6	379	8.9
	2	2	0	2	0.1
	8	1333	7.2	507	11.9
	9N	342	1.8	127	3
	10A	304	1.6	121	2.8
	11A	119	0.6	48	1.1
	12F	1129	6.1	375	8.8
	15B/C	335	1.8	146	3.4
	17F	255	1.4	113	2.7
	20	35	0.2	19	0.4
	22F	323	1.7	111	2.6
	33F	54	0.3	17	0.4
	16F	456	2.5	178	4.2
	15A	446	2.4	154	3.6
	13	297	1.6	91	2.1
	7C	225	1.2	86	2
	35B	255	1.4	105	2.5
	23A	211	1.1	80	1.9
	6C	176	0.9	44	1
	Non-typable	15	0.1	Excluded	Excluded
	Other	2002	10.7	Excluded	Excluded
	Not typed	5052	27.1	Excluded	Excluded
Specimen	CSF	7014	37.6	1223	28.6
	Blood	9993	53.6	2728	63.9
	Other	1639	8.8	321	7.5
Total patients are those from non-enhanced and enhanced surveillance sites and those included in the study. CSF, cerebrospinal fluid; IPD, invasive pneumococcal disease.

## Sheet: Appendix Table 2
Appendix Table 2. Multivariable analysis of factors associated with in-hospital mortality among nonmeningitis invasive pneumococcal disease cases (n = 2,833) of all ages, South Africa, 2012–2018
Risk factor		Case-fatality ratio n/N (%)	Unadjusted OR (95% CI)	p value	Adjusted OR (95% CI)	p value
Serotype	4	38/162 (23.5)	1 (0.6–1.5)	0.905	1.2 (0.7–2.1)	0.427
	6B	10/42 (23.8)	1 (0.5–2.1)	0.983	1.3 (0.5–3.5)	0.555
	9V	3/24 (12.5)	0.5 (0.1–1.6)	0.211	0.9 (0.2–4)	0.854
	14	15/54 (27.8)	1.2 (0.6–2.3)	0.55	1.8 (0.8–3.8)	0.126
	18C	5/22 (22.7)	0.9 (0.3–2.6)	0.896	0.3 (0–2.3)	0.25
	19F	45/127 (35.4)	1.7 (1.1–2.7)	0.016	2.7 (1.5–4.7)	0.001
	23F	24/84 (28.6)	1.3 (0.7–2.2)	0.391	2.4 (1.3–4.6)	0.007
	1	31/171 (18.1)	0.7 (0.4–1.1)	0.145	1 (0.6–1.8)	0.973
	3	72/229 (31.4)	1.5 (1.0–2.1)	0.058	1.5 (0.9–2.4)	0.125
	5	5/17 (29.4)	1.3 (0.5–3.9)	0.611	1.4 (0.4–4.8)	0.564
	6A	28/79 (35.4)	1.7 (1.0–3.0)	0.042	2.3 (1.2–4.3)	0.012
	7F	13/54 (24.1)	1 (0.5–2.0)	0.985	1.1 (0.5–2.5)	0.837
	19A	80/329 (24.3)	1 (0.7–1.5)	0.917	1.4 (0.9–2.2)	0.126
	2	1/2 (50.0)	3.2 (0.2–51.4)	0.416	5.3 (0.3–87)	0.242
	8	69/288 (24.0)	Reference	NA	Reference	NA
	9N	23/98 (23.5)	1 (0.6–1.7)	0.922	1.5 (0.8–2.9)	0.194
	10A	24/65 (36.9)	1.9 (1–3.3)	0.034	2.6 (1.3–5.1)	0.007
	11A	16/36 (44.4)	2.5 (1.2–5.2)	0.01	2.9 (1.2–7.1)	0.021
	12F	30/192 (15.6)	0.6 (0.4–0.9)	0.028	0.7 (0.4–1.3)	0.283
	15B/C	21/90 (23.3)	1 (0.6–1.7)	0.903	1.6 (0.9–3.2)	0.139
	17F	17/73 (23.3)	1 (0.5–1.8)	0.904	1.2 (0.6–2.6)	0.568
	20	3/15 (20.0)	0.8 (0.2–2.9)	0.726	0.7 (0.1–6.4)	0.784
	22F	27/77 (35.1)	1.7 (1.0–2.9)	0.051	1.7 (0.9–3.5)	0.12
	33F	2/12 (16.7)	0.6 (0.1–3)	0.564	0.5 (0.1–4.5)	0.572
	16F	38/134 (28.4)	1.3 (0.8–2)	0.334	1.5 (0.8–2.7)	0.195
	15A	27/89 (30.3)	1.4 (0.8–2.3)	0.228	1.7 (0.9–3.3)	0.116
	13	20/68 (29.4)	1.3 (0.7–2.4)	0.351	1.4 (0.7–2.9)	0.368
	7C	14/58 (24.1)	1 (0.5–2)	0.977	1.4 (0.7–3.0)	0.363
	35B	17/66 (25.8)	1.1 (0.6–2)	0.759	1.9 (1.0–4.0)	0.067
	23A	11/46 (23.9)	1 (0.5–2.1)	0.995	1 (0.3–2.7)	0.937
	6C	7/30 (23.3)	1 (0.4–2.3)	0.939	0.8 (0.2–2.8)	0.711
Age group, y	<1	82/272 (30.1)	4.8 (2.7–8.7)	<0.001	3.2 (1.6–6.5)	0.001
	1–4	32/241 (13.3)	1.7 (0.9–3.3)	0.106	1.4 (0.7–2.9)	0.375
	5–14	15/182 (8.2)	Reference		Reference
	15–24	38/168 (22.6)	3.3 (1.7–6.2)	<0.001	2.8 (1.3–6.0)	0.008
	25–44	265/1,121 (23.6)	3.4 (2.0–5.9)	<0.001	3.4 (1.8–6.4)	<0.001
	45–64	210/630 (33.3)	5.6 (3.2–9.7)	<0.001	5 (2.6–9.4)	<0.001
	>=65	94/219 (42.9)	8.4 (4.6–15.1)	<0.001	7.3 (3.5–15.2)	<0.001
Sex	F	357/1,425 (25.1)	Reference		NA
	M	378/1,406 (26.9)	1.1 (0.9–1.3)	0.266	NA
HIV status	Negative	179/780 (22.9)	Reference		Reference
	Positive	317/1,509 (21.0)	0.9 (0.7–1.1)	0.285	0.9 (0.7–1.1)	0.271
Underlying medical condition†	Yes	451/1,789 (25.2)	Reference		NA
	No	285/1,044 (27.3)	1.1 (0.9–1.3)	0.221	NA
Year	2012	112/467 (24)	1 (0.7–1.3)	0.993	NA
	2013	115/480 (24)	Reference		NA
	2014	77/395 (19.5)	0.8 (0.6–1.1)	0.113	NA
	2015	101/375 (26.9)	1.2 (0.9–1.6)	0.321	NA
	2016	121/391 (30.9)	1.4 (1.1–1.9)	0.021	NA
	2017	109/387 (28.2)	1.2 (0.9–1.7)	0.16	NA
	2018	101/338 (29.9)	1.4 (1–1.9)	0.059	NA
Province	Eastern Cape	41/144 (28.5)	1.1 (0.6–1.9)	0.734	NA
	Free State	33/124 (26.6)	Reference		NA
	Gauteng	292/1,144 (25.5)	0.9 (0.6–1.4)	0.792	NA
	KwaZulu–Natal	111/476 (23.3)	0.8 (0.5–1.3)	0.445	NA
	Limpopo	4/10 (40)	1.8 (0.5–6.9)	0.368	NA
	Mpumalanga	34/95 (35.8)	1.5 (0.9–2.7)	0.145	NA
	Northern Cape	41/148 (27.7)	1.1 (0.6–1.8)	0.841	NA
	North West	9/25 (36)	1.6 (0.6–3.8)	0.344	NA
	Western Cape	171/667 (25.6)	1 (0.6–1.5)	0.82	NA
*NA, factors not included in final multivariate model. Empty fields indicate that either the variable was not included in analysis due to no case in the category or that the model did not calculate numbers due to small amount of data. Other factors evaluated in the univariable model but not significant included province, sex, race and underlying medical condition. The risk factor year was signifi…
†Underlying medical condition includes predisposing conditions defined as any one or more of the following: burns, chronic lung disease (including asthma, chronic obstructive pulmonary disorder, cystic fibrosis), chronic liver disease, chronic renal disease, cardiac conditions (including valvular disease and heart failure), stroke, neuromuscular diseases, cerebral palsy, metabolic diseases (inclu…

## Sheet: Appendix Table 3
Appendix Table 3. Multivariable analysis of factors associated with in-hospital mortality among invasive pneumococcal disease (n = 4,272) and pneumococcal meningitis patients (n = 1,439) of all ages, South Africa, 2012–2018*
		IPD†						Meningitis‡
Risk factor		Case-fatality ratio n/N (%)	Unadjusted OR (95% CI)	p value	Adjusted OR (95% CI)	p value		Case-fatality ratio n/N (%)	Unadjusted OR (95% CI)	p value	Adjusted OR (95% CI)	p value
Serotype	4	68/223 (30.5)	1 (0.7-1.4)	0.941	1.2 (0.8-1.9)	0.323		30/61 (49.2)	1.5 (0.8-2.6)	0.187	1.1 (0.6-2.2)	0.772
	6B	17/64 (26.6)	0.8 (0.5-1.5)	0.491	1.2 (0.6-2.4)	0.61		7/22 (31.8)	0.7 (0.3-1.8)	0.47	0.8 (0.3-2.2)	0.658
	9V	7/41 (17.1)	0.5 (0.2-1.1)	0.071	0.5 (0.2-1.6)	0.255		4/17 (23.5)	0.5 (0.1-1.5)	0.195	0.2 (0-1.1)	0.074
	14	24/77 (31.2)	1 (0.6-1.7)	0.944	1.5 (0.8-2.7)	0.207		9/23 (39.1)	1 (0.4-2.4)	0.956	1 (0.3-2.7)	0.948
	18C	17/48 (35.4)	1.2 (0.7-2.3)	0.507	1 (0.4-2.2)	0.948		12/26 (46.1)	1.3 (0.6-2.9)	0.529	1.4 (0.5-3.9)	0.573
	19F	70/178 (39.3)	1.5 (1-2.1)	0.037	1.9 (1.2-2.9)	0.007		25/51 (49.0)	1.5 (0.8-2.7)	0.227	0.9 (0.4-2.1)	0.846
	23F	43/136 (31.6)	1 (0.7-1.6)	0.849	1.7 (1-2.8)	0.032		19/52 (36.5)	0.9 (0.5-1.6)	0.672	0.8 (0.4-1.7)	0.608
	1	91/282 (32.3)	1.1 (0.8-1.5)	0.663	1.5 (1-2.3)	0.035		60/111 (54.0)	1.8 (1.1-2.8)	0.014	2.3 (1.2-4.1)	0.007
	3	98/290 (33.8)	1.1 (0.8-1.6)	0.378	1.2 (0.8-1.8)	0.267		26/61 (42.6)	1.1 (0.6-2)	0.683	0.9 (0.4-1.8)	0.693
	5	8/28 (28.6)	0.9 (0.4-2.1)	0.806	1.3 (0.5-3.4)	0.644		3/11 (27.3)	0.6 (0.1-2.2)	0.414	1 (0.2-5.5)	0.994
	6A	54/121 (44.6)	1.8 (1.2-2.7)	0.004	2.1 (1.3-3.4)	0.003		26/42 (61.9)	2.5 (1.3-4.9)	0.009	1.7 (0.8-3.8)	0.196
	7F	23/81 (28.4)	0.9 (0.5-1.5)	0.666	1 (0.6-1.9)	0.936		10/27 (37.0)	0.9 (0.4-2)	0.787	0.8 (0.3-2.1)	0.666
	19A	109/379 (28.8)	0.9 (0.7-1.2)	0.518	1.4 (1-2)	0.085		29/50 (58.0)	2.1 (1.1-3.9)	0.02	1.6 (0.7-3.5)	0.251
	2	1/2 (50)	2.3 (0.1-36.2)	0.567	5.2 (0.3-83.8)	0.249		0/0
	8	156/507 (30.8)	Reference	Reference	Reference	Reference		87/219 (39.7)	Reference	Reference	Reference	Reference
	9N	37/127 (29.1)	0.9 (0.6-1.4)	0.72	1.4 (0.9-2.3)	0.162		14/29 (48.3)	1.4 (0.7-3.1)	0.38	1.4 (0.6-3.4)	0.472
	10A	48/121 (39.8)	1.5 (1-2.2)	0.061	1.6 (1-2.6)	0.06		24/56 (42.9)	1.1 (0.6-2.1)	0.67	0.9 (0.5-1.9)	0.831
	11A	21/48 (43.8)	1.8 (1-3.2)	0.068	1.9 (0.9-4.3)	0.114		5/12 (41.7)	1.1 (0.3-3.5)	0.894	0.6 (0.1-5.6)	0.633
	12F	106/375 (28.3)	0.9 (0.7-1.2)	0.421	0.9 (0.6-1.2)	0.413		76/183 (41.5)	1.1 (0.7-1.6)	0.714	0.8 (0.5-1.3)	0.405
	15B/C	48/147 (32.9)	1.1 (0.7-1.6)	0.628	1.7 (1-2.6)	0.032		27/56 (48.2)	1.4 (0.8-2.5)	0.251	1.4 (0.7-2.7)	0.4
	17F	29/113 (25.7)	0.8 (0.5-1.2)	0.284	1 (0.6-1.6)	0.86		12/40 (30.0)	0.7 (0.3-1.3)	0.247	0.6 (0.3-1.4)	0.223
	20	3/19 (15.8)	0.4 (0.1-1.5)	0.175	0.3 (0-2.2)	0.22		0/4 (0)	1 (0-0)		1 (0-0)
	22F	45/111 (40.5)	1.5 (1-2.3)	0.048	1.5 (0.9-2.6)	0.126		18/34 (52.9)	1.7 (0.8-3.5)	0.149	1 (0.5-2.4)	0.917
	33F	3/17 (17.7)	0.5 (0.1-1.7)	0.257	0.6 (0.1-2.5)	0.444		1/5 (20.0)	0.4 (0-3.5)	0.39	0.4 (0-4.1)	0.455
	16F	64/178 (36.0)	1.3 (0.9-1.8)	0.203	1.6 (1-2.4)	0.055		26/44 (59.1)	2.2 (1.1-4.2)	0.02	1.9 (0.9-4.3)	0.116
	15A	60/154 (39.0)	1.4 (1-2.1)	0.058	1.6 (1-2.6)	0.039		33/65 (50.8)	1.6 (0.9-2.7)	0.115	1.3 (0.6-2.6)	0.456
	13	27/91 (29.7)	0.9 (0.6-1.5)	0.834	1.2 (0.6-2.1)	0.632		7/23 (30.4)	0.7 (0.3-1.7)	0.387	0.5 (0.2-1.5)	0.227
	7C	23/80 (28.8)	0.8 (0.5-1.4)	0.453	1 (0.5-1.8)	0.979		9/28 (32.1)	0.7 (0.3-1.7)	0.44	0.5 (0.2-1.3)	0.138
	35B	33/105 (31.4)	1 (0.7-1.6)	0.894	1.4 (0.8-2.3)	0.248		16/39 (41.0)	1.1 (0.5-2.1)	0.879	0.8 (0.3-1.8)	0.585
	23A	23/80 (28.8)	0.9 (0.5-1.5)	0.715	0.7 (0.3-1.3)	0.255		12/34 (35.3)	0.8 (0.4-1.8)	0.623	0.4 (0.2-1.2)	0.096
	6C	13/44 (29.6)	0.9 (0.5-1.9)	0.866	0.7 (0.3-1.8)	0.504		6/14 (42.9)	1.1 (0.4-3.4)	0.817	0.6 (0.2-2.5)	0.521
Age group, y	<1	152/504 (30.2)	3.5 (2.3-5.3)	<0.001	3.3 (2-5.5)	<0.001		70/232 (30.2)	2.2 (1.2-4)	0.015	4.7 (2.2-10.3)	<0.001
	1–4	60/319 (18.8)	1.9 (1.2-3)	0.009	2.2 (1.3-3.8)	0.003		28/78 (35.9)	2.8 (1.4-5.8)	0.005	4.3 (1.9-10)	0.001
	5–14	30/272 (11.0)	Reference	Reference	Reference	Reference		15/90 (16.67)	Reference	Reference	Reference	Reference
	15-24	86/282 (30.5)	3.5 (2.2-5.6)	<0.001	2.8 (1.7-4.9)	<0.001		48/114 (42.1)	3.6 (1.9-7.1)	<0.001	3.5 (1.6-7.9)	0.002
	25-44	549/1738 (31.6)	3.7 (2.5-5.5)	<0.001	3.3 (2.1-5.1)	<0.001		284/617 (46.0)	4.3 (2.4-7.6)	<0.001	3.4 (1.7-6.7)	<0.001
	45-64	385/917 (42.0)	5.8 (3.9-8.7)	<0.001	5.6 (3.5-8.9)	<0.001		175/287 (61.0)	7.8 (4.3-14.3)	<0.001	7 (3.4-14.4)	<0.001
	>65	107/240 (44.6)	6.5 (4.1-10.2)	<0.001	8.6 (4.8-15.4)	<0.001		13/21 (61.9)	8.1 (2.9-23)	<0.001	6.2 (1.4-26.8)	0.015
Sex	F	681/2,184 (31.2)	Reference	Reference	N/A	N/A		324/759 (42.7)	Reference	Reference	N/A	N/A
	M	685/2,083 (32.9)	1.1 (1-1.2)	0.233	N/A	N/A		307/677 (45.4)	1.1 (0.9-1.4)	0.311	N/A	N/A
HIV status	Negative	265/1,143 (23.2)	Reference	Reference	Reference	Reference		86/363 (23.7)	Reference	Reference	Reference	Reference
	Positive	684/2,325 (29.4)	1.4 (1.2-1.6)	<0.001	1.3 (1.1-1.6)	0.004		367/816 (45.0)	2.6 (2-3.5)	<0.001	3.2 (2.2-4.6)	<0.001
Diagnosis‡	Non-meningitis	736/2,833 (26.0)	Reference	Reference	Reference	Reference		0/0
	Meningitis‡	633/1,439 (44.0)	2.2 (2-2.6)	<0.001	2.6 (2.2-3)	<0.001		0/0
Underlying medical condition§	Yes	938/2,920 (32.1)	Reference	Reference	N/A	N/A		487/1131 (43.1)	Reference	Reference	Reference	Reference
	No	431/1,352 (31.9)	1.0 (0.9-1.2)	0.873	N/A	N/A		146/308 (47.4)	1.2 (0.9-1.5)	0.174	1.6 (1.1-2.1)	0.007
Year	2012	245/792 (30.9)	1.2 (0.9-1.5)	0.194	1 (0.8-1.3)	0.996		133/325 (40.9)	1.2 (0.8-1.7)	0.396	1.2 (0.8-1.8)	0.447
	2013	189/679 (27.8)	Reference	Reference	Reference	Reference		74/199 (37.2)	Reference	Reference	Reference	Reference
	2014	181/601 (30.1)	1.1 (0.9-1.4)	0.369	1.1 (0.8-1.4)	0.678		104/206 (50.5)	1.7 (1.2-2.6)	0.007	1.8 (1.1-2.9)	0.014
	2015	210/603 (34.8)	1.4 (1.1-1.8)	0.007	1.3 (1-1.8)	0.059		109/228 (47.8)	1.5 (1.1-2.3)	0.027	1.7 (1-2.7)	0.038
	2016	207/585 (35.4)	1.4 (1.1-1.8)	0.004	1.2 (0.9-1.7)	0.169		86/194 (44.3)	1.3 (0.9-2)	0.15	1 (0.6-1.7)	0.865
	2017	184/459 (33.3)	1.3 (1-1.6)	0.039	1.2 (0.9-1.6)	0.202		75/166 (45.2)	1.4 (0.9-2.1)	0.122	1.6 (1-2.7)	0.068
	2018	153/459 (33.3)	1.3 (1-1.7)	0.047	1.3 (0.9-1.7)	0.149		52/121 (43.0)	1.3 (0.8-2)	0.304	1.6 (0.9-2.8)	0.108
Province	Eastern Cape	96/272 (35.3)	1.3 (0.9-2)	0.136	N/A	N/A		55/128 (43.0)	1.6 (0.9-2.8)	0.093	2.3 (1.2-4.5)	0.014
	Free State	64/221 (29.0)	Reference	Reference	N/A	N/A		31/97 (32.0)	Reference	Reference	Reference	Reference
	Gauteng	507/1,636 (31.0)	1.1 (0.8-1.5)	0.539	N/A	N/A		215/492 (43.7)	1.7 (1-2.6)	0.033	1.5 (0.8-2.6)	0.188
	KwaZulu-Natal	206/685 (30.1)	1.1 (0.8-1.5)	0.753	N/A	N/A		95/209 (45.5)	1.8 (1.1-2.9)	0.026	1.6 (0.8-2.9)	0.155
	Limpopo	32/76 (42.1)	1.8 (1-3.1)	0.036	N/A	N/A		28/66 (42.4)	1.6 (0.8-3)	0.173	1.1 (0.5-2.4)	0.818
	Mpumalanga	70/172 (40.7)	1.7 (1.1-2.6)	0.015	N/A	N/A		36/77 (46.8)	1.9 (1-3.5)	0.047	1.4 (0.6-3)	0.441
	Northern Cape	73/214 (34.1)	1.3 (0.8-1.9)	0.248	N/A	N/A		32/66 (48.5)	2 (1.1-3.8)	0.034	2.4 (1.1-5.2)	0.022
	North West	51/119 (42.9)	1.8 (1.2-2.9)	0.01	N/A	N/A		42/94 (44.7)	1.7 (1-3.1)	0.071	1.6 (0.8-3.2)	0.188
	Western Cape	270/877 (30.8)	1.1 (0.8-1.5)	0.598	N/A	N/A		99/210 (47.1)	1.9 (1.1-3.1)	0.013	1.6 (0.8-3)	0.162
* Empty fields indicate that either the variable was not included in analysis due to no case in the category or that the model did not calculate numbers due to small amount of data. NA, factors not included in final multivariate model.
†For IPD patients, other factors evaluated in the univariable model but not significant include sex, race, and underlying medical condition (yes/no). The risk factor "province" was significant upon univariate but not multivariate analysis and therefore dropped for the final model.
‡For meningitis patients, other factors evaluated in the univariable model but not significant included gender and race. Meningitis cases include patients diagnosed with meningitis and those simultaneously diagnose with meningitis and lower respiratory tract infection; non-meningitis cases include all other IPD cases
§ Underlying medical condition includes pre-disposing conditions defined as any one or more of the following: burns, chronic lung disease (including asthma, chronic obstructive pulmonary disorder, cystic fibrosis), chronic liver disease, chronic renal disease, cardiac conditions (including valvular disease and heart failure), stroke, neuromuscular diseases, cerebral palsy, metabolic diseases (inc…

## Sheet: Appendix Table 4
Appendix Table 4. Multivariable analysis of factors associated with in-hospital mortality among patients <15 years of age (n = 695) and ≥15 y (n = 2138) with nonmeningitis invasive pneumococcal disease in South Africa, 2012–2018*
		<15 years†						≥15 years‡
Risk factor		Case-fatality ratio n/N (%)	Unadjusted OR (95% CI)	p value	Adjusted OR (95% CI)	p value		Case-fatality ratio n/N (%)	Unadjusted OR (95% CI)	p value	Adjusted OR (95% CI)	p value
Serotype	4	0/5 (0)	1 (0-0)		1 (0-0)			38/157 (24.2)	1 (0.6-1.5)	0.875	1.3 (0.8-2.3)	0.31
	6B	2/19 (10.5)	0.5 (0.1-2.5)	0.402	0.7 (3.7-3.7)	0.662		8/23 (34.8)	1.6 (0.6-4)	0.304	1.6 (0.5-5.2)	0.454
	9V	0/7 (0)	1 (0-0)		1 (0-0)			3/17 (17.6)	0.6 (0.2-2.3)	0.504	1.2 (0.2-5.7)	0.837
	14	1/12 (8.3)	0.4 (0-3.4)	0.388	0.7 (6-6)	0.712		14/42 (33.3)	1.5 (0.7-3.1)	0.253	2 (0.9-4.3)	0.097
	18C	2/5 (40)	2.8 (0.4-19.4)	0.294	3.1 (23.3-23.3)	0.267		3/17 (17.6)	0.6 (0.2-2.3)	0.504	1 (0-0)
	19F	18/54 (33.3)	2.1 (0.8-5.3)	0.112	3 (7.8-7.8)	0.025		27/73 (37)	1.8 (1-3.1)	0.045	2.3 (1.2-4.6)	0.014
	23F	7/36 (19.4)	1 (0.3-3.1)	0.973	1.5 (4.8-4.8)	0.465		17/48 (35.4)	1.7 (0.9-3.2)	0.135	2.5 (1.2-5.4)	0.016
	1	1/60 (1.7)	0.1 (0-0.6)	0.014	0.2 (1.3-1.3)	0.087		30/111 (27)	1.1 (0.7-1.9)	0.67	1.3 (0.7-2.5)	0.349
	3	5/28 (17.9)	0.9 (0.3-3.1)	0.89	1.2 (4.1-4.1)	0.799		67/201 (33.3)	1.5 (1-2.3)	0.052	1.6 (0.9-2.6)	0.086
	5	0/6 (0)	1 (0-0)		1 (0-0)			5/11 (45.5)	2.5 (0.7-8.5)	0.139	2.4 (0.6-9.2)	0.2
	6A	7/27 (25.9)	1.5 (0.5-4.6)	0.497	1.7 (5.3-5.3)	0.392		21/52 (40.4)	2 (1.1-3.8)	0.025	2.2 (1-4.5)	0.044
	7F	0/1 (0)	1 (0-0)		1 (0-0)			13/53 (24.5)	1 (0.5-2)	0.955	1.2 (0.5-2.6)	0.737
	19A	9/61 (14.8)	0.7 (0.3-2)	0.544	1 (2.8-2.8)	0.968		71/268 (26.5)	1.1 (0.7-1.6)	0.681	1.5 (0.9-2.4)	0.104
	2	0/0						1/2 (50)	3 (0.2-49)	0.437	5.6 (0.3-91.7)	0.229
	8	9/47 (19.1)	Ref.		Ref.			60/241 (24.9)	Ref.		Ref.
	9N	2/10 (20)	1.1 (0.2-5.8)	0.951	1.8 (10.3-10.3)	0.525		21/88 (23.9)	0.9 (0.5-1.7)	0.847	1.5 (0.8-2.9)	0.257
	10A	8/24 (33.3)	2.1 (0.7-6.5)	0.19	2.3 (7.1-7.1)	0.164		16/41 (39)	1.9 (1-3.9)	0.062	2.8 (1.3-6.1)	0.011
	11A	7/11 (63.6)	7.4 (1.8-30.8)	0.006	10 (44.1-44.1)	0.002		9/25 (36)	1.7 (0.7-4)	0.232	1.9 (0.6-5.8)	0.265
	12F	3/38 (7.9)	0.4 (0.1-1.4)	0.15	0.4 (1.8-1.8)	0.244		27/154 (17.5)	0.6 (0.4-1.1)	0.086	0.7 (0.4-1.4)	0.362
	15B/C	6/44 (13.6)	0.7 (0.2-2.1)	0.481	0.8 (2.6-2.6)	0.76		15/46 (32.6)	1.5 (0.7-2.9)	0.277	2 (0.9-4.3)	0.088
	17F	6/21 (28.6)	1.7 (0.5-5.6)	0.389	2 (6.8-6.8)	0.27		11/52 (21.2)	0.8 (0.4-1.7)	0.568	0.7 (0.3-1.9)	0.547
	20	1/4 (25)	1.4 (0.1-15.2)	0.778	2.2 (25.5-25.5)	0.528		2/11 (18.2)	0.7 (0.1-3.2)	0.615	0.8 (0.1-6.7)	0.821
	22F	4/8 (50)	4.2 (0.9-20.2)	0.071	4.5 (22.9-22.9)	0.067		23/69 (33.3)	1.5 (0.8-2.7)	0.164	1.5 (0.7-3.3)	0.269
	33F	0/4 (0)	1 (0-0)		1 (0-0)			2/8 (25)	1 (0.2-5.1)	0.995	0.8 (0.1-6.8)	0.812
	16F	6/46 (13)	0.6 (0.2-1.9)	0.426	0.7 (2.3-2.3)	0.572		32/88 (36.4)	1.7 (1-2.9)	0.041	2 (1-3.8)	0.036
	15A	8/30 (26.7)	1.5 (0.5-4.6)	0.44	1.8 (5.4-5.4)	0.325		19/59 (32.2)	1.4 (0.8-2.7)	0.255	1.5 (0.7-3.2)	0.323
	13	6/15 (40)	2.8 (0.8-10)	0.108	3.2 (11.9-11.9)	0.079		14/53 (26.4)	1.1 (0.6-2.1)	0.818	1.3 (0.6-2.9)	0.579
	7C	2/15 (13.3)	0.6 (0.1-3.4)	0.61	0.7 (3.5-3.5)	0.618		12/43 (27.9)	1.2 (0.6-2.4)	0.676	2 (0.9-4.5)	0.086
	35B	7/36 (19.4)	1 (0.3-3.1)	0.973	1.1 (3.5-3.5)	0.811		10/30 (33.3)	1.5 (0.7-3.4)	0.322	2.2 (0.9-5.5)	0.097
	23A	1/13 (7.7)	0.4 (0-3.1)	0.344	0.5 (4.3-4.3)	0.51		10/33 (30.3)	1.3 (0.6-2.9)	0.505	1.4 (0.5-4)	0.554
	6C	1/8 (12.5)	0.6 (0.1-5.5)	0.655	1.1 (10.4-10.4)	0.947		6/22 (27.3)	1.1 (0.4-3)	0.806	1 (0.3-3.6)	0.955
Age group, y	<1	82/272 (30.1)	4.8 (2.7-8.7)	<0.001	3.5 (6.6-6.6)	<0.001
	1–4	32/241 (13.3)	1.7 (0.9-3.3)	0.106	1.2 (2.3-2.3)	0.659
	5–14	15/182 (8.2)	Ref.		Ref.
	15-24							94/219 (42.9)	Ref.		Ref.
	25-44							38/168 (22.6)	1.1 (0.7-1.6)	0.771	1.2 (0.8-2)	0.412
	45-64							265/1121 (23.6)	1.7 (1.1-2.5)	0.008	1.8 (1.1-3)	0.021
	>65							210/630 (33.3)	2.6 (1.6-4)	<0.001	2.7 (1.4-5)	0.002
HIV status	Negative	62/362 (17.1)	Ref.		NA			117/418 (28.0)	Ref.		Ref.
	Positive	24/206 (11.7)	0.6 (0.4-1.1)	0.082	NA			293/1,303 (22.5)	0.7 (0.6-1)	0.022	0.9 (0.7-1.2)	0.401
*Empty fields indicate that either the variable was not included in analysis due to no case in the category or that the model did not calculate numbers due to small amount of data. NA, factors not included in final multivariate model; Ref, reference.
†For patients aged <15 years, other factors evaluated in the univariable model but not significant included province, underlying medical condition and race. The risk factors HIV, gender and year were significant upon univariate but not multivariate analysis and therefore dropped for the final model.
‡For patients aged ≥15 years, other factors evaluated in the univariable model but not significant included province and race. The risk factors underlying medical conditions, gender and year. HIV was significant in the univariate analysis but non-significant upon initial multivariate analysis. HIV was kept in the final analysis because of the percentage of HIV positive cases in the study populati…

## Sheet: Appendix Table 5
Appendix Table 5. Multivariable analysis of factors associated with in-hospital mortality among patients <15 years of age (n = 400) and >15 years of age (n=1,039) with pneumococcal meningitis in South Africa, 2012 – 2018*
		<15 years†						≥15 years‡
Risk factor		Case-fatality ratio n/N (%)	Unadjusted OR (95% CI)	p value	Adjusted OR (95% CI)	p value		Case-fatality ratio n/N (%)	Unadjusted OR (95% CI)	p value	Adjusted OR (95% CI)	p value
Serotype	4	4/10 (40.0)	2.1 (0.5-7.8)	0.293	2.3 (0.4-13.5)	0.367		26/51 (51.0)	0.9 (0.5-1.7)	0.721	1 (0.4-2.1)	0.922
	6B	1/11 (9.1)	0.3 (0-2.5)	0.272	0.1 (0-1.5)	0.106		6/11 (54.6)	1 (0.3-3.5)	0.971	1.6 (0.4-5.8)	0.514
	9V	0/3 (0)	0		0			4/14 (28.6)	0.3 (0.1-1.2)	0.083	0.3 (0.1-1.4)	0.124
	14	3/11 (27.3)	1.2 (0.3-4.7)	0.841	1.1 (0.2-5.6)	0.882		6/12 (50.0)	0.9 (0.3-2.8)	0.793	1.1 (0.3-4.4)	0.938
	18C	2/6 (33.3)	1.5 (0.3-8.9)	0.63	0.6 (0-12.8)	0.775		10/20 (50.0)	0.9 (0.3-2.2)	0.742	1.1 (0.3-3.7)	0.837
	19F	5/15 (33.3)	1.5 (0.5-4.9)	0.467	0.7 (0.1-4.5)	0.731		20/36 (55.6)	1.1 (0.5-2.3)	0.869	1 (0.4-2.5)	0.999
	23F	5/21 (23.8)	1 (0.3-2.9)	0.944	0.6 (0.2-2.5)	0.52		14/31 (45.2)	0.7 (0.3-1.6)	0.385	0.8 (0.3-2.1)	0.721
	1	3/20 (15.0)	0.5 (0.1-2)	0.359	0.8 (0.1-4.6)	0.779		57/91 (62.6)	1.4 (0.8-2.5)	0.214	2.1 (1.1-4.2)	0.027
	3	5/11 (45.5)	2.6 (0.7-9.1)	0.145	2.6 (0.5-13.8)	0.262		21/50 (42.0)	0.6 (0.3-1.2)	0.16	0.7 (0.3-1.4)	0.291
	5	1/8 (12.5)	0.4 (0.1-3.7)	0.452	0.9 (0.1-10)	0.937		2/3 (66.7)	1.7 (0.2-19.3)	0.667	1.3 (0.1-24.6)	0.881
	6A	5/7 (71.4)	7.7 (1.4-42)	0.019	8.8 (1.2-62.8)	0.029		21/35 (60.0)	1.3 (0.6-2.8)	0.532	1 (0.4-2.4)	0.944
	7F	0/1 (0)	0		0			10/26 (38.5)	0.5 (0.2-1.3)	0.157	0.8 (0.3-2.1)	0.656
	19A	3/12 (25.0)	1 (0.3-4.1)	0.971	2.3 (0.4-13.5)	0.882		26/38 (68.4)	1.8 (0.8-4)	0.122	1.5 (0.6-3.8)	0.413
	2	0/0						0/0
	8	26/106 (24.5)	Reference	Reference	Reference	Reference		61/113 (54.0)	Reference	Reference	Reference	Reference
	9N	1/5 (20.0)	0.8 (0.1-7.2)	0.818	0.7 (0.1-7.1)	0.742		13/24 (54.2)	1 (0.4-2.4)	0.987	1.3 (0.5-3.6)	0.592
	10A	5/13 (38.5)	1.9 (0.6-6.4)	0.286	1.1 (0.2-4.8)	0.923		19/43 (44.2)	0.7 (0.3-1.4)	0.275	0.9 (0.4-2)	0.777
	11A	2/3 (66.7)	6.2 (0.5-70.7)	0.145	9.1 (0.4-216.6)	0.171		3/9 (33.3)	0.4 (0.1-1.8)	0.244
	12F	6/30 (20.0)	0.8 (0.3-2.1)	0.606	1 (0.3-3.1)	0.943		70/153 (45.8)	0.7 (0.4-1.2)	0.185	0.7 (0.4-1.3)	0.287
	15B/C	4/22 (18.2)	0.7 (0.2-2.2)	0.524	0.6 (0.1-2.2)	0.397		23/34 (67.7)	1.8 (0.8-4)	0.161	2.1 (0.8-5.3)	0.111
	17F	0/5 (0)	0		0			12/35 (34.3)	0.4 (0.2-1)	0.044	0.6 (0.3-1.5)	0.267
	20	0/2 (0)	0		0			0/2 (0)	0		0
	22F	2/4 (50.0)	3.1 (0.4-22.9)	0.273	0.9 (0-17)	0.955		16/30 (53.3)	1 (0.4-2.2)	0.949	1.1 (0.4-2.7)	0.855
	33F	0/2 (0)	0		0			1/3 (33.3)	0.4 (0-4.8)	0.491	0.9 (0.1-10.7)	0.942
	16F	6/11 (54.6)	3.7 (1-13.1)	0.043	3.8 (0.8-18.9)	0.107		20/30 (60.6)	1.3 (0.6-2.9)	0.501	1.3 (0.5-3.4)	0.57
	15A	10/20 (50.0)	3.1 (1.2-8.2)	0.025	3.5 (1-11.9)	0.048		23/45 (51.1)	0.9 (0.4-1.8)	0.744	0.8 (0.3-1.9)	0.652
	13	2/5 (40.0)	2.1 (0.3-13)	0.445	3.7 (0.3-52.6)	0.333		5/18 (27.8)	0.3 (0.1-1)	0.046	0.2 (0.1-1)	0.043
	7C	1/12 (8.3)	0.3 (0-2.3)	0.233	0.2 (0-2)	0.175		8/16 (50.0)	0.9 (0.3-2.4)	0.765	0.7 (0.2-2.5)	0.629
	35B	7/17 (41.2)	2.2 (0.7-6.2)	0.157	1.8 (0.5-6.6)	0.344		9/22 (40.9)	0.6 (0.2-1.5)	0.265	0.4 (0.1-1.3)	0.136
	23A	3/5 (60.0)	4.6 (0.7-29.2)	0.104	5.7 (0.4-74.4)	0.181		9/29 (31.0)	0.4 (0.2-0.9)	0.031	0.3 (0.1-0.8)	0.021
	6C	1/2 (50.0)	3.1 (0.2-50.9)	0.433	0			5/12 (41.7)	0.6 (0.2-2)	0.42	0.7 (0.2-2.8)	0.637
Age group, y	<1	70/232 (30.2)	2.2 (1.2-4)	0.015	5 (1.9-12.9)	0.001
	1–4	28/78 (35.9)	2.8 (1.4-5.8)	0.005	5.4 (2-14.4)	0.001
	5–14	15/90 (16.7)	Reference	Reference	Reference	Reference
	15–24							48/114 (42.1)	Reference	Reference	Reference	Reference
	25–44							284/617 (46.0)	1.2 (0.8-1.8)	0.44	1 (0.6-1.7)	0.941
	45–64							175/287 (61.0)	2.1 (1.4-3.3)	0.001	2.1 (1.2-3.6)	0.011
	>65							13/21 (61.9)	2.2 (0.9-5.8)	0.099	2.1 (0.5-8.9)	0.32
Sex	F	55/183 (30.1)	Reference	Reference				269/576 (46.7)	Reference	Reference	Reference	Reference
	M	57/216 (26.4)	0.8 (0.5-1.3)	0.417				250/461 (54.2)	1.4 (1.1-1.7)	0.016	1.6 (1.2-2.2)	0.002
HIV status	Negative	49/225 (21.8)	Reference	Reference	Reference	Reference		37/138 (26.8)	Reference	Reference	Reference	Reference
	Positive	42/112 (37.5)	2.2 (1.3-3.5)	0.002	3.1 (1.5-6.3)	0.002		325/704 (46.2)	2.3 (1.6-3.5)	<0.001	3.5 (2.2-5.6)	<0.001
Underlying medical condition§	No	76/287 (26.5)	Reference	Reference				411/844 (48.7)	Reference	Reference	Reference	Reference
	Yes	37/113 (32.7)	1.4 (0.8-2.2)	0.211				109/195 (55.9)	1.3 (1.0-1.8)	0.07	1.7 (1.2-2.6)	0.006
Year	2012	20/91 (22.0)	0.7 (0.3-1.5)	0.352				113/234 (48.3)	1.3 (0.9-2)	0.186	1.3 (0.7-2.1)	0.391
	2013	18/63 (28.6)	Reference	Reference				56/136 (41.2)	Reference	Reference	Reference	Reference
	2014	25/63 (39.7)	1.6 (0.8-3.5)	0.19				79/143 (55.2)	1.8 (1.1-2.8)	0.019	1.6 (0.9-2.9)	0.097
	2015	18/64 (28.1)	1 (0.5-2.1)	0.955				91/164 (55.5)	1.8 (1.1-2.8)	0.014	1.9 (1.1-3.4)	0.024
	2016	13/55 (23.6)	0.8 (0.3-1.8)	0.544				73/139 (52.2)	1.6 (1-2.5)	0.06	1.2 (0.7-2.2)	0.511
	2017	14/40 (35.0)	1.3 (0.6-3.1)	0.493				61/126 (48.4)	1.3 (0.8-2.2)	0.24	1.4 (0.7-2.5)	0.327
	2018	5/24 (20.8)	0.7 (0.2-2)	0.466				47/97 (48.5)	1.3 (0.8-2.3)	0.271	1.7 (0.9-3.3)	0.087
Province	Eastern Cape	15/40 (37.5)	10.5 (2.2-50.1)	0.003	17.9 (3.1-103.8)	0.001		40/88 (45.5)	0.9 (0.5-1.7)	0.73
	Free State	2/37 (5.4)	Reference	Reference	Reference	Reference		29/60 (48.3)	Reference	Reference
	Gauteng	42/135 (31.1)	7.9 (1.8-34.4)	0.006	6.1 (1.2-31.5)	0.03		173/357 (48.5)	1 (0.6-1.7)	0.986
	KwaZulu-Natal	16/56 (28.6)	7 (1.5-32.6)	0.013	7 (1.2-39.1)	0.028		79/153 (51.6)	1.1 (0.6-2.1)	0.665
	Limpopo	2/17 (11.8)	2.3 (0.3-18.1)	0.418	1.4 (0.1-18.8)	0.794		26/49 (53.1)	1.2 (0.6-2.6)	0.623
	Mpumalanga	1/12 (8.3)	1.6 (0.1-19.3)	0.715	1.3 (0.1-24)	0.861		35/65 (53.9)	1.2 (0.6-2.5)	0.538
	Northern Cape	4/12 (33.3)	8.7 (1.4-56.4)	0.022	9.4 (1.2-75)	0.035		28/54 (51-9)	1.2 (0.6-2.4)	0.708
	North West	8/19 (42.1)	12.7 (2.3-69.1)	0.003	15 (2.2-103.6)	0.006		34/75 (45.3)	0.9 (0.4-1.8)	0.728
	Western Cape	23/72 (31.9)	8.2 (1.8-37.1)	0.006	5.1 (0.9-29.3)	0.068		76/138 (55.1)	1.3 (0.7-2.4)	0.383
*Empty fields indicate that either the variable was not included in analysis due to no case in the category or that the model did not calculate numbers due to small amount of data
†For patients <15 years of age, other factors evaluated in the univariable model but not significant included year, gender, underlying medical condition. The risk factor "race" was significant upon univariate but not multivariate analysis and therefore dropped for the final model.
‡For patients ≥15 years of age, other factors evaluated in the univariable model but not significant included province and race.
§Underlying medical condition includes pre-disposing conditions defined as any one or more of the following: burns, chronic lung disease (including asthma, chronic obstructive pulmonary disorder, cystic fibrosis), chronic liver disease, chronic renal disease, cardiac conditions (including valvular disease and heart failure), stroke, neuromuscular diseases, cerebral palsy, metabolic diseases (incl…
